# Supplementary material for: Genome-Wide Identification of the Highly Conserved INDETERMINATE DOMAIN (IDD) Zinc Finger Gene Family in Moso Bamboo (Phyllostachys edulis)
Source: Int J Mol Sci. 2022 Nov 12;23(22):13952. doi: 10.3390/ijms232213952 (PMC9695771; doi:10.3390/ijms232213952)
Supplement: Supplementary file 1 [file ijms-23-13952-s001.zip]

Archive with 11 entries (11 files):
- Figure S1.jpg
- Figure S2.jpg
- Figure S3.jpg
- Figure S4.jpg
- Figure S5.jpg
- Figure S6.jpg
- Figure S7.jpg
- Table S1.pdf
- Table S2.pdf
- Table S3.pdf
- Table S4.pdf
